# Supplementary material for: Self-Assembly of Chiral Cyclohexanohemicucurbit[n]urils with Bis(Zn Porphyrin): Size, Shape, and Time-Dependent Binding
Source: Molecules. 2022 Jan 29;27(3):937. doi: 10.3390/molecules27030937 (PMC8839860; doi:10.3390/molecules27030937)
Supplement: Supplementary file 1 [file molecules-27-00937-s001.zip]

Archive with 1 entries (1 files):
- molecules-1484472-supplementary.pdf
